# Supplementary material for: Behavioral and emotional difficulties in maltreated children: Associations with epigenetic clock changes and visual attention to social cues
Source: PLoS One. 2025 May 30;20(5):e0321952. doi: 10.1371/journal.pone.0321952 (PMC12124526; doi:10.1371/journal.pone.0321952)
Supplement: S1 Table — (XLSX) [file pone.0321952.s001.xlsx]

## Sheet: Final_dataset
	CM	Age	Gaze	failed	outlier	outlierYN	donor_id	n	regAAR	Epi	ins	ins_cat	BD	sampling_date	siblings	stool	BW	GA	weight_kg	height__	FSIQ	DQ_total	DQ_CA	DQ_LS	Denver_cDQ	SDQ_total	ACE_total	PARS_peak	PARS_present	RPQ	PA	EA	SA	NG	X._Types	DV	others	perpetrator_mo	perpetrator_fa	perpetrator_gmo	perpetrator_gfa	perpetrator_admo	perpetrator_adfa	perpetrator_other	perpetrator_mofa	X._perpetrators	pregnancy	age0	age1
203869580005_R02C01	0	6.91667	1	FALSE	-4.99272	FALSE	2	1	1.29587	0.938911	0	NA	40652	43188	NA	0	2544	36	22	125	124	NA	NA	NA	NA	4	0	NA	NA	NA	NA	NA	NA	NA	NA	NA	NA	NA	NA	NA	NA	NA	NA	NA	NA	NA	NA	NA	NA
203869580005_R04C01	0	6.41667	1	FALSE	-4.70066	FALSE	4	1	-3.15206	0.955934	0	NA	40817	43189	NA	0	2212	40	19	117	94	NA	NA	NA	NA	8	0	NA	NA	NA	NA	NA	NA	NA	NA	NA	NA	NA	NA	NA	NA	NA	NA	NA	NA	NA	NA	NA	NA
203869580005_R05C01	1	3.41667	1	FALSE	-5.04839	FALSE	5	1	-0.396962	0.942369	1	SRM	41798	43051	NA	0	2992	39	NA	NA	NA	71	NA	NA	NA	11	4	13	13	NA	1	1	0	1	3	1	_____	1	0	0	0	0	0	0	0	1	0	1	1
203869580005_R06C01	0	4.75	1	FALSE	-4.17607	FALSE	6	1	-0.857389	0.95375	0	NA	41438	43191	NA	0	2946	37	16	102	110	NA	NA	NA	NA	9	0	NA	NA	NA	NA	NA	NA	NA	NA	NA	NA	NA	NA	NA	NA	NA	NA	NA	NA	NA	NA	NA	NA
203869580005_R07C01	1	4	1	FALSE	-5.34414	FALSE	7	2	2.12778	0.939556	1	SRM	41500	43051	NA	0	3236	40	NA	NA	NA	73(___)	NA	NA	NA	20	4	NA	19	NA	1	1	0	1	3	1	NA	1	0	0	0	0	1	0	0	2	0	1	1
203869580005_R08C01	0	4.5	NA	FALSE	-4.1925	FALSE	8	1	-1.00853	0.92114	0	NA	41521	43191	NA	0	3235	38	NA	NA	NA	NA	NA	NA	NA	10	0	NA	NA	NA	NA	NA	NA	NA	NA	NA	NA	NA	NA	NA	NA	NA	NA	NA	NA	NA	NA	NA	NA
203869580008_R01C01	0	6.16667	1	FALSE	-3.91095	TRUE	9	1	-1.25759	0.997707	0	NA	40918	43191	NA	0	3150	38	20	120	130	NA	NA	NA	NA	1	0	NA	NA	NA	NA	NA	NA	NA	NA	NA	NA	NA	NA	NA	NA	NA	NA	NA	NA	NA	NA	NA	NA
203869580008_R02C01	1	6.5	1	FALSE	-5.24435	FALSE	10	1	0.220188	0.350408	1	SRM	40660	43051	NA	0	1338	31	NA	NA	NA	71(_____)	NA	NA	NA	6	5	25	22	NA	0	1	0	0	1	1	fa______	0	1	0	0	0	0	0	0	1	0	1	1
203869580008_R03C01	0	3.75	1	FALSE	-4.87974	FALSE	11	1	-0.110453	0.896804	0	NA	41793	43191	NA	0	3162	38	18.5	100	100	NA	NA	NA	NA	6	0	NA	NA	NA	NA	NA	NA	NA	NA	NA	NA	NA	NA	NA	NA	NA	NA	NA	NA	NA	NA	NA	NA
203869580008_R05C01	0	4.41667	1	FALSE	-4.76047	FALSE	13	1	-0.289406	0.986587	0	NA	41560	43191	NA	0	2615	38	18	100	102	NA	NA	NA	NA	13	0	NA	NA	NA	NA	NA	NA	NA	NA	NA	NA	NA	NA	NA	NA	NA	NA	NA	NA	NA	NA	NA	NA
203869580008_R07C01	0	5.83333	NA	FALSE	-5.13243	FALSE	15	1	-0.581567	0.858644	0	NA	41055	43191	NA	0	2714	40	18	110	NA	NA	NA	NA	NA	10	0	NA	NA	NA	NA	NA	NA	NA	NA	NA	NA	NA	NA	NA	NA	NA	NA	NA	NA	NA	NA	NA	NA
203869580008_R08C01	1	5.5	1	FALSE	-4.90145	FALSE	16	1	-0.0099974	0.89585	1	SRM	41022	43051	NA	0	3340	39	NA	NA	NA	104	109	104	NA	11	6	12	12	NA	0	0	0	1	1	0	mo______________._____._____.fa___	1	1	0	0	0	0	0	0	2	0	1	0
203869580009_R01C01	1	5.5	1	FALSE	-5.25116	FALSE	17	1	0.737525	0.841485	1	SRM	41014	43051	NA	0	2904	37	NA	NA	NA	94	85	91	NA	10	2	12	12	NA	0	0	0	1	1	0	mo_____	1	0	0	0	0	0	0	0	1	0	1	1
203869580009_R02C01	0	4.25	1	FALSE	-3.82543	TRUE	18	1	-1.00491	0.889132	0	NA	41636	43191	NA	0	3744	39	16.5	100	109	NA	NA	NA	NA	3	0	NA	NA	NA	NA	NA	NA	NA	NA	NA	NA	NA	NA	NA	NA	NA	NA	NA	NA	NA	NA	NA	NA
203869580009_R04C01	0	3.08333	1	FALSE	-5.19719	FALSE	20	1	-0.0988179	0.945107	0	NA	42064	43195	NA	0	2958	40	12	88	NA	NA	NA	NA	120.5	10	0	NA	NA	NA	NA	NA	NA	NA	NA	NA	NA	NA	NA	NA	NA	NA	NA	NA	NA	NA	NA	NA	NA
203869580009_R05C01	1	5.75	1	FALSE	-5.34469	FALSE	21	1	-0.447861	0.901879	1	SRM	40921	43051	NA	0	2678	36	NA	NA	NA	111	125	103	NA	3	3	12	12	NA	0	1	0	0	1	1	mo_______._____	1	1	0	0	0	0	0	0	2	0	1	1
203869580009_R06C01	0	7.91667	1	FALSE	-5.08796	FALSE	22	1	-2.03814	0.968196	0	NA	40285	43196	NA	0	3200	37	27	127	102	NA	NA	NA	NA	6	0	NA	NA	NA	NA	NA	NA	NA	NA	NA	NA	NA	NA	NA	NA	NA	NA	NA	NA	NA	NA	NA	NA
203869580009_R08C01	0	5.16667	1	FALSE	-3.5789	TRUE	24	1	-1.56856	0.958774	0	NA	41317	43211	NA	0	3326	40	21	117	NA	NA	NA	NA	102.5	1	0	NA	NA	NA	NA	NA	NA	NA	NA	NA	NA	NA	NA	NA	NA	NA	NA	NA	NA	NA	NA	NA	NA
203869580068_R01C01	0	5.25	1	FALSE	-5.03784	FALSE	25	1	-0.552764	0.865893	0	NA	41285	43211	NA	0	2430	NA	18	108	90	NA	NA	NA	NA	5	0	NA	NA	NA	NA	NA	NA	NA	NA	NA	NA	NA	NA	NA	NA	NA	NA	NA	NA	NA	NA	NA	NA
203869580068_R02C01	1	6.25	1	FALSE	-5.30745	FALSE	26	1	-0.404959	0.83876	1	SRM	40744	43051	NA	0	2580	36	NA	NA	NA	79	79	79	NA	21	5	22	22	NA	1	1	0	1	3	1	mo_____________.___________	1	1	0	0	0	0	0	0	2	0	1	1
203869580068_R03C01	0	5.16667	1	FALSE	-5.03337	FALSE	27	1	-0.38186	0.940024	0	NA	41320	43211	NA	0	3994	40	21	114	113	NA	NA	NA	NA	3	0	NA	NA	NA	NA	NA	NA	NA	NA	NA	NA	NA	NA	NA	NA	NA	NA	NA	NA	NA	NA	NA	NA
203869580068_R04C01	1	6.5	1	FALSE	-5.23601	FALSE	28	1	0.247926	0.856568	1	SRM	40669	43051	cm_01	0	3256	NA	NA	NA	NA	82	91	73	NA	8	5	15	15	NA	0	1	0	1	2	1	mo______._______._____	1	0	0	0	0	0	0	0	1	0	1	1
203869580068_R06C01	1	6.5	1	FALSE	-5.1559	FALSE	30	1	-0.0154829	0.83429	1	SRM	40647	43051	NA	0	1992	37	NA	NA	NA	100	NA	NA	NA	3	2	12	12	NA	0	1	0	0	1	1	fa&mo________._____	0	1	0	0	0	0	0	0	1	0	1	1
203869580068_R07C01	0	5.25	1	FALSE	-4.98555	FALSE	31	1	-0.382681	0.981196	0	NA	41283	43211	NA	0	3048	31	20	110	NA	NA	NA	NA	NA	4	0	NA	NA	NA	NA	NA	NA	NA	NA	NA	NA	NA	NA	NA	NA	NA	NA	NA	NA	NA	NA	NA	NA
203869580068_R08C01	1	7.33333	1	FALSE	-5.02792	FALSE	32	1	0.944142	0.858502	1	SRM	40366	43051	NA	0	1164	36	NA	NA	85	NA	NA	NA	NA	29	4	19	24	NA	0	0	0	1	1	0	mo______.______.____	1	0	0	0	0	0	0	0	1	1	1	0
203960330112_R01C01	1	7.66667	1	FALSE	-4.89571	FALSE	33	1	-0.815344	0.869738	1	SRM	40225	43051	NA	0	2314	35	NA	NA	NA	91	93	91	NA	12	2	14	13	NA	0	0	0	1	1	0	mo_______._____	1	0	0	0	0	0	0	0	1	0	1	1
203960330112_R02C01	0	2	1	FALSE	-4.95399	FALSE	34	1	-0.60735	0.943647	0	NA	42475	43211	NA	0	2548	38	11	81	NA	NA	NA	NA	148.75	11	0	NA	NA	NA	NA	NA	NA	NA	NA	NA	NA	NA	NA	NA	NA	NA	NA	NA	NA	NA	NA	NA	NA
203960330112_R03C01	1	8.75	1	FALSE	-5.19884	FALSE	35	1	0.194333	0.89738	1	SRM	39851	43051	NA	0	4412	40	NA	NA	91	NA	NA	NA	NA	27	7	NA	23	NA	1	1	0	1	3	1	mo_____________.___________	1	1	0	0	0	0	0	0	2	0	1	1
203960330112_R04C01	0	2.25	1	FALSE	-4.78469	FALSE	36	1	-0.150058	0.849106	0	NA	42384	43222	NA	0	NA	NA	NA	NA	NA	NA	NA	NA	NA	8	0	NA	NA	NA	NA	NA	NA	NA	NA	NA	NA	NA	NA	NA	NA	NA	NA	NA	NA	NA	NA	NA	NA
203960330112_R05C01	1	9.25	1	FALSE	-5.02399	FALSE	37	1	-0.714855	0.93491	1	SRM	39666	43051	NA	0	3430	39	NA	NA	85	NA	NA	NA	NA	10	1	12	13	NA	0	0	0	1	1	0	_____._________	1	1	0	0	0	0	0	0	2	0	1	1
203960330112_R06C01	0	6.08333	1	FALSE	-4.73683	FALSE	38	1	0.404594	0.975855	0	NA	40981	43223	NA	0	NA	NA	NA	NA	90	NA	NA	NA	NA	5	0	NA	NA	NA	NA	NA	NA	NA	NA	NA	NA	NA	NA	NA	NA	NA	NA	NA	NA	NA	NA	NA	NA
203960330112_R07C01	1	2	1	FALSE	-0.620219	TRUE	39	1	1.21319	0.948891	1	SRM	42451	43185	NA	0	2524	39	NA	NA	NA	86	NA	NA	NA	16	3	NA	NA	NA	0	1	0	1	2	0	mo_________	1	1	0	0	0	0	0	0	1	0	1	0
203960330112_R08C01	0	5.08333	1	FALSE	-4.32714	FALSE	40	1	0.0408883	0.969353	0	NA	41348	43223	NA	0	NA	NA	NA	NA	112	NA	NA	NA	NA	4	0	NA	NA	NA	NA	NA	NA	NA	NA	NA	NA	NA	NA	NA	NA	NA	NA	NA	NA	NA	NA	NA	NA
203960330149_R01C01	0	5.41667	1	FALSE	-4.49802	FALSE	41	1	-0.0251566	0.967218	0	NA	41226	43223	NA	0	NA	NA	NA	NA	98	NA	NA	NA	NA	8	0	NA	NA	NA	NA	NA	NA	NA	NA	NA	NA	NA	NA	NA	NA	NA	NA	NA	NA	NA	NA	NA	NA
203960330149_R02C01	1	2.83333	1	FALSE	-5.23196	FALSE	42	1	-0.431234	0.894645	1	SRM	42793	43847	cm_47, cm_48, cm_49	1	3872	41	13	90.1	NA	104	111	104	NA	5	3	NA	NA	2	0	1	0	1	2	1	NA	1	1	0	0	0	0	0	0	2	0	1	1
203960330149_R03C01	0	5.83333	1	FALSE	-4.32032	FALSE	43	1	-0.891038	0.959851	0	NA	41067	43223	NA	0	NA	NA	NA	NA	97	NA	NA	NA	NA	9	0	NA	NA	NA	NA	NA	NA	NA	NA	NA	NA	NA	NA	NA	NA	NA	NA	NA	NA	NA	NA	NA	NA
203960330149_R04C01	1	4.33333	1	FALSE	-5.11864	FALSE	44	2	0.360129	0.661358	1	SRM	42255	43847	NA	1	2935	40	16.3	100.2	NA	75	67	78	NA	10	2	24	14	2	0	1	0	0	1	1	mo_____	1	1	0	0	0	0	0	0	2	0	1	1
203960330149_R06C01	1	3.75	1	FALSE	-5.1669	FALSE	46	1	0.959453	0.59526	1	SRM	42451	43847	NA	1	2524	39	6	92.1	NA	86	94	81	NA	12	3	15	13	6	0	1	0	1	2	1	NA	1	1	0	0	0	0	0	0	2	0	1	0
203960330149_R07C01	0	2.66667	1	FALSE	-4.88604	FALSE	47	1	0.454604	0.859194	0	NA	42256	43232	NA	0	NA	NA	NA	NA	NA	NA	NA	NA	125.6	7	0	NA	NA	NA	NA	NA	NA	NA	NA	NA	NA	NA	NA	NA	NA	NA	NA	NA	NA	NA	NA	NA	NA
203960330150_R01C01	1	3.16667	1	FALSE	-5.13034	FALSE	1	3	1.38733	0.678996	1	SRM	42295	43847	NA	1	2996	40	15	98	NA	84	91	76	NA	15	2	18	13	1	0	0	0	1	1	0	mo______._______	1	1	0	0	0	0	1	0	3	0	1	0
203960330150_R02C01	0	6.66667	1	FALSE	-4.85378	FALSE	49	1	-0.434646	0.785736	0	NA	40770	43232	NA	0	NA	NA	NA	NA	NA	NA	NA	NA	NA	5	0	NA	NA	NA	NA	NA	NA	NA	NA	NA	NA	NA	NA	NA	NA	NA	NA	NA	NA	NA	NA	NA	NA
203960330150_R03C01	0	4.33333	1	FALSE	-5.15912	FALSE	50	1	0.0393878	0.9097	0	NA	41641	43232	NA	0	NA	NA	NA	NA	NA	NA	NA	NA	128	8	0	NA	NA	NA	NA	NA	NA	NA	NA	NA	NA	NA	NA	NA	NA	NA	NA	NA	NA	NA	NA	NA	NA
203960330150_R04C01	0	5.58333	NA	FALSE	-5.08386	FALSE	51	1	-0.437695	0.978167	0	NA	41210	43271	NA	0	NA	NA	NA	NA	NA	NA	NA	NA	NA	12	0	NA	NA	NA	NA	NA	NA	NA	NA	NA	NA	NA	NA	NA	NA	NA	NA	NA	NA	NA	NA	NA	NA
203960330150_R05C01	0	2.25	1	FALSE	-4.75699	FALSE	52	1	-0.537896	0.96323	0	NA	42443	43271	NA	0	NA	NA	NA	NA	NA	NA	NA	NA	NA	9	0	NA	NA	NA	NA	NA	NA	NA	NA	NA	NA	NA	NA	NA	NA	NA	NA	NA	NA	NA	NA	NA	NA
203960330150_R06C01	0	7.75	1	FALSE	-4.85976	FALSE	53	1	0.347932	0.950197	0	NA	40455	43288	NA	0	NA	NA	NA	NA	NA	NA	NA	NA	NA	5	0	NA	NA	NA	NA	NA	NA	NA	NA	NA	NA	NA	NA	NA	NA	NA	NA	NA	NA	NA	NA	NA	NA
203960330150_R07C01	0	5.08333	1	FALSE	-4.97076	FALSE	54	1	-0.705953	0.943006	0	NA	41426	43288	NA	0	NA	NA	NA	NA	109	NA	NA	NA	NA	0	0	NA	NA	NA	NA	NA	NA	NA	NA	NA	NA	NA	NA	NA	NA	NA	NA	NA	NA	NA	NA	NA	NA
203960330150_R08C01	0	3.66667	1	FALSE	-4.60959	FALSE	55	1	0.0501924	0.965712	0	NA	41958	43316	NA	0	NA	NA	NA	NA	NA	NA	NA	NA	103.3	3	0	NA	NA	NA	NA	NA	NA	NA	NA	NA	NA	NA	NA	NA	NA	NA	NA	NA	NA	NA	NA	NA	NA
205045240109_R07C01	0	4.69315	1	FALSE	-5.04425	FALSE	56	1	0.266527	0.911449	0	NA	42618	44331	NA	0	NA	NA	NA	NA	NA	117	119	117	NA	7	0	13	12	NA	NA	NA	NA	NA	NA	NA	NA	NA	NA	NA	NA	NA	NA	NA	NA	NA	NA	NA	NA
205045250040_R04C01	0	1.18082	1	FALSE	-5.27171	FALSE	57	2	-0.653875	0.926201	0	NA	43850	44281	NA	0	NA	NA	NA	NA	NA	77	83	84	NA	NA	0	NA	NA	NA	NA	NA	NA	NA	NA	NA	NA	NA	NA	NA	NA	NA	NA	NA	NA	NA	NA	NA	NA
205045250040_R05C01	0	6.69041	1	FALSE	-5.23359	FALSE	58	1	-0.71006	0.816953	0	NA	41813	44255	NA	0	NA	NA	NA	NA	NA	98	103	92	NA	10	0	15	12	1	NA	NA	NA	NA	NA	NA	NA	NA	NA	NA	NA	NA	NA	NA	NA	NA	NA	NA	NA
205045250040_R06C01	0	5.30137	1	FALSE	-5.11962	FALSE	59	1	-0.0461065	0.928332	0	NA	42347	44282	NA	0	NA	NA	NA	NA	NA	119	107	110	NA	10	0	12	12	2	NA	NA	NA	NA	NA	NA	NA	NA	NA	NA	NA	NA	NA	NA	NA	NA	NA	NA	NA
205045250040_R07C01	0	8.58356	1	FALSE	-5.0705	FALSE	60	1	0.499122	0.804668	0	NA	41160	44293	td_35,td_36	0	NA	NA	NA	NA	113	NA	NA	NA	NA	7	0	18	15	7	NA	NA	NA	NA	NA	NA	NA	NA	NA	NA	NA	NA	NA	NA	NA	NA	NA	NA	NA
205046550004_R02C01	0	2.08493	1	FALSE	-5.08574	FALSE	63	1	-0.0470033	0.946035	0	NA	43494	44255	NA	0	NA	NA	NA	NA	NA	124	120	132	NA	11	0	NA	NA	NA	NA	NA	NA	NA	NA	NA	NA	NA	NA	NA	NA	NA	NA	NA	NA	NA	NA	NA	NA
205111140177_R01C01	1	2.16667	1	FALSE	-4.92462	FALSE	64	1	-0.147707	0.946699	1	SSK	43091	43893	NA	1	2056	34	11.1	84.2	NA	77	77	77	NA	15	3	NA	NA	11	0	1	0	1	2	1	_____.mo_______	1	1	0	0	0	0	0	1	2	0	1	0
205111140177_R02C01	0	5.95616	1	FALSE	-5.23478	FALSE	65	1	0.192665	0.918438	0	NA	41756	43930	td_36,td_69	1	NA	NA	NA	NA	NA	111	113	106	NA	3	0	14	12	2	NA	NA	NA	NA	NA	NA	NA	NA	NA	NA	NA	NA	NA	NA	NA	NA	NA	NA	NA
205111140177_R03C01	1	3	1	FALSE	-5.20182	FALSE	66	1	0.20073	0.932314	1	SSK	42783	43893	NA	1	2150	38	13.4	87.6	NA	89	89	87	NA	NA	0	15	13	1	0	0	0	1	1	0	NA	0	1	1	1	0	0	0	0	3	0	1	0
205111140177_R04C01	0	4.14521	1	FALSE	-5.28186	FALSE	67	1	0.219895	0.827907	0	NA	42417	43930	td_35,td_69	1	NA	NA	NA	NA	NA	99	107	91	NA	9	0	14	14	NA	NA	NA	NA	NA	NA	NA	NA	NA	NA	NA	NA	NA	NA	NA	NA	NA	NA	NA	NA
205111140177_R06C01	0	5.76986	1	FALSE	-5.37478	FALSE	69	1	0.32989	0.871905	0	NA	41824	43930	td_38	0	NA	NA	NA	NA	NA	94	104	81	NA	4	0	12	12	2	NA	NA	NA	NA	NA	NA	NA	NA	NA	NA	NA	NA	NA	NA	NA	NA	NA	NA	NA
205111140177_R07C01	1	2	1	FALSE	-5.30047	FALSE	70	1	-0.253623	0.922106	1	SSK	43147	43893	NA	1	2242	38	10.1	77.4	NA	102	109	95	NA	6	0	NA	NA	2	0	1	0	0	1	0	______	1	1	0	0	0	0	0	0	2	0	1	0
205111140177_R08C01	0	2.82192	1	FALSE	-5.15941	FALSE	71	1	0.111426	0.893785	0	NA	42900	43930	td_37	1	NA	NA	NA	NA	NA	100	112	92	NA	0	0	NA	NA	NA	NA	NA	NA	NA	NA	NA	NA	NA	NA	NA	NA	NA	NA	NA	NA	NA	NA	NA	NA
205134970026_R01C01	0	2.46575	1	FALSE	-5.18754	FALSE	72	1	0.0847242	0.89456	0	NA	43078	43978	NA	0	NA	NA	NA	NA	NA	101	101	101	NA	12	0	NA	NA	NA	NA	NA	NA	NA	NA	NA	NA	NA	NA	NA	NA	NA	NA	NA	NA	NA	NA	NA	NA
205134970026_R03C01	0	5.49315	1	FALSE	-5.29402	FALSE	74	1	0.299829	0.800151	0	NA	41978	43983	NA	0	NA	NA	NA	NA	NA	102	99	105	NA	5	0	12	12	6	NA	NA	NA	NA	NA	NA	NA	NA	NA	NA	NA	NA	NA	NA	NA	NA	NA	NA	NA
205134970026_R05C01	0	6.15616	1	FALSE	-5.39825	FALSE	76	1	0.694016	0.836482	0	NA	41739	43986	td_42	0	NA	NA	NA	NA	NA	102	99	104	NA	3	0	13	13	2	NA	NA	NA	NA	NA	NA	NA	NA	NA	NA	NA	NA	NA	NA	NA	NA	NA	NA	NA
205134970026_R07C01	0	1.32055	1	FALSE	-5.27782	FALSE	78	1	-0.0152321	0.755732	0	NA	43504	43986	td_41	1	NA	NA	NA	NA	NA	95	91	84	NA	NA	0	NA	NA	NA	NA	NA	NA	NA	NA	NA	NA	NA	NA	NA	NA	NA	NA	NA	NA	NA	NA	NA	NA
205134970037_R02C01	0	3.69589	1	FALSE	-5.13919	FALSE	81	1	0.377232	0.883684	0	NA	42643	43992	NA	1	NA	NA	NA	NA	NA	113	113	113	NA	1	0	12	12	NA	NA	NA	NA	NA	NA	NA	NA	NA	NA	NA	NA	NA	NA	NA	NA	NA	NA	NA	NA
205134970037_R03C01	1	9.91667	1	FALSE	-5.30274	FALSE	82	1	-0.0088422	0.900759	1	JSE	40274	43916	cm_38	0	NA	NA	24.8	128	NA	78	NA	NA	NA	8	2	NA	18	5	0	0	0	1	1	0	NA	0	1	0	0	0	0	0	0	1	0	0	0
205134970037_R04C01	0	1.96712	1	FALSE	-5.29621	FALSE	83	1	0.354585	0.839335	0	NA	43275	43993	NA	1	NA	NA	NA	NA	NA	101	98	99	NA	NA	0	NA	NA	NA	NA	NA	NA	NA	NA	NA	NA	NA	NA	NA	NA	NA	NA	NA	NA	NA	NA	NA	NA
205134970037_R05C01	1	7.58333	1	FALSE	-5.27521	FALSE	84	1	1.11697	0.691781	1	JSE	41124	43916	cm_37	0	NA	NA	28	130	NA	89	NA	NA	NA	7	2	NA	12	NA	0	0	0	1	1	0	NA	0	1	0	0	0	0	0	0	1	0	1	1
205134970037_R06C01	0	7.11781	1	FALSE	-5.3137	FALSE	85	1	0.530701	0.897449	0	NA	41400	43998	NA	0	NA	NA	NA	NA	NA	86	93	78	NA	11	0	13	13	6	NA	NA	NA	NA	NA	NA	NA	NA	NA	NA	NA	NA	NA	NA	NA	NA	NA	NA	NA
205134970037_R07C01	1	8.33333	1	FALSE	-5.1482	FALSE	86	1	-1.02147	0.854237	1	JSE	40858	43916	NA	0	4104	40	28	131	95	NA	NA	NA	NA	20	1	NA	17	NA	0	0	0	1	1	0	NA	1	0	0	0	0	0	0	0	1	0	1	1
205134970037_R08C01	0	2.90959	1	FALSE	-5.28344	FALSE	87	1	-0.132172	0.924339	0	NA	42968	44030	NA	1	NA	NA	NA	NA	NA	92	89	92	NA	11	0	NA	NA	NA	NA	NA	NA	NA	NA	NA	NA	NA	NA	NA	NA	NA	NA	NA	NA	NA	NA	NA	NA
205134970038_R01C01	0	2.71507	1	FALSE	-5.31358	FALSE	88	1	0.631669	0.842114	0	NA	43039	44030	NA	1	NA	NA	NA	NA	NA	104	95	111	NA	7	0	NA	NA	NA	NA	NA	NA	NA	NA	NA	NA	NA	NA	NA	NA	NA	NA	NA	NA	NA	NA	NA	NA
205134970038_R02C01	1	8.91667	1	FALSE	-5.26239	FALSE	89	1	-0.460289	0.94652	1	JSE	40640	43916	NA	0	2974	38	NA	NA	90	NA	NA	NA	NA	13	2	NA	13	4	0	0	0	1	1	0	NA	1	0	0	0	0	0	0	0	1	0	1	1
205134970038_R03C01	0	3.67945	1	FALSE	-5.30944	FALSE	90	1	0.0765551	0.864312	0	NA	42687	44030	NA	1	NA	NA	NA	NA	NA	109	109	109	NA	19	0	17	17	NA	NA	NA	NA	NA	NA	NA	NA	NA	NA	NA	NA	NA	NA	NA	NA	NA	NA	NA	NA
205134970038_R04C01	1	7.08333	1	FALSE	-5.21307	FALSE	91	1	-1.04088	0.836068	1	JSE	41318	43916	NA	0	3364	40	26.3	116.2	NA	91	NA	NA	NA	14	2	16	21	0	0	0	0	1	1	0	NA	1	1	0	0	0	0	0	0	2	0	1	0
205134970038_R05C01	0	5.98904	1	FALSE	-5.365	FALSE	92	1	0.471038	0.728884	0	NA	41845	44031	NA	0	NA	NA	NA	NA	NA	99	102	96	NA	10	0	14	15	1	NA	NA	NA	NA	NA	NA	NA	NA	NA	NA	NA	NA	NA	NA	NA	NA	NA	NA	NA
205134970038_R06C01	1	5.79178	1	FALSE	-5.24151	FALSE	3	2	-0.939394	0.856151	1	SRM	42029	44143	NA	0	2516	40	NA	NA	NA	78	90	65	NA	13	1	16	13	NA	0	0	0	1	1	0	mo&fa_____	1	0	0	0	0	0	0	0	1	0	1	0
205134970038_R07C01	0	5.71781	1	FALSE	-5.27748	FALSE	93	1	1.04979	0.842596	0	NA	41951	44038	td_51	0	NA	NA	NA	NA	NA	95	95	98	NA	12	0	16	16	6	NA	NA	NA	NA	NA	NA	NA	NA	NA	NA	NA	NA	NA	NA	NA	NA	NA	NA	NA
205134970038_R08C01	1	3.86849	1	FALSE	-5.27915	FALSE	94	1	0.00922346	0.924003	1	SRM	42731	44143	NA	0	3610	41	16.1	97.5	NA	97	99	93	NA	5	3	12	12	NA	0	0	0	1	1	1	mo_____	1	1	0	0	0	0	0	0	1	0	1	1
205134970065_R02C01	0	2.60274	1	FALSE	-5.27355	FALSE	96	1	-0.111872	0.957846	0	NA	43088	44038	td_50	1	NA	NA	NA	NA	NA	90	80	96	NA	14	0	NA	NA	NA	NA	NA	NA	NA	NA	NA	NA	NA	NA	NA	NA	NA	NA	NA	NA	NA	NA	NA	NA
205134970065_R05C01	1	4.63562	1	FALSE	-5.37467	FALSE	48	2	0.370145	0.934883	1	SRM	42451	44143	NA	0	3552	37	NA	NA	NA	77	73	80	NA	15	4	NA	NA	NA	1	1	0	1	3	0	_____	1	0	0	0	0	0	0	0	1	0	1	1
205134970065_R07C01	1	1.92603	1	FALSE	-5.19596	FALSE	99	1	-0.297318	0.961885	1	SRM	43440	44143	cm_23,cm_48,cm_49	0	3112	39	9.6	79.6	NA	112	121	108	NA	7	3	NA	NA	NA	0	1	0	1	2	1	NA	1	1	0	0	0	0	0	0	0	0	1	0
205134970065_R08C01	0	3.25753	1	FALSE	-5.32897	FALSE	100	1	0.123336	0.835148	0	NA	42849	44038	NA	1	NA	NA	NA	NA	NA	97	100	97	NA	6	0	12	12	NA	NA	NA	NA	NA	NA	NA	NA	NA	NA	NA	NA	NA	NA	NA	NA	NA	NA	NA	NA
205134980044_R02C01	1	7.98082	1	FALSE	-5.24076	FALSE	102	1	0.278923	0.762459	1	SRM	41230	44143	cm_23,cm_47,cm_49	0	3292	41	27.3	121	102	NA	NA	NA	NA	10	1	15	13	7	0	0	0	1	1	1	NA	1	0	0	0	0	1	0	0	2	0	1	1
205134980044_R03C01	0	4.6411	1	FALSE	-5.45664	FALSE	101	2	-0.248759	0.847154	0	NA	42344	44038	td_57	1	NA	NA	NA	NA	NA	106	113	99	NA	13	0	15	14	NA	NA	NA	NA	NA	NA	NA	NA	NA	NA	NA	NA	NA	NA	NA	NA	NA	NA	NA	NA
205134980044_R04C01	1	6.24384	1	FALSE	-5.27644	FALSE	103	1	0.0786563	0.894911	1	SRM	41864	44143	cm_23,cm_47,cm_48	0	3300	39	19.4	107.3	NA	87	89	85	NA	10	1	16	13	2	0	0	0	1	1	1	NA	1	0	0	0	0	1	0	0	2	0	1	1
205134980044_R05C01	0	1.67945	1	FALSE	-5.45378	FALSE	104	1	0.0929644	0.760557	0	NA	43425	44038	td_56	1	NA	NA	NA	NA	NA	112	119	105	NA	NA	0	NA	NA	NA	NA	NA	NA	NA	NA	NA	NA	NA	NA	NA	NA	NA	NA	NA	NA	NA	NA	NA	NA
205134980044_R06C01	1	7.68493	1	FALSE	-5.21071	FALSE	12	2	0.640761	0.821248	1	SRM	41338	44143	NA	0	2694	36	NA	NA	101	NA	NA	NA	NA	13	2	14	12	4	1	1	0	1	3	1	mo_____________.___________	1	0	0	0	0	0	0	0	1	0	1	1
205134980044_R07C01	0	5.88219	1	FALSE	-5.47327	FALSE	105	1	0.258339	0.869136	0	NA	41919	44066	td_59	0	NA	NA	NA	NA	NA	108	115	99	NA	7	0	13	12	1	NA	NA	NA	NA	NA	NA	NA	NA	NA	NA	NA	NA	NA	NA	NA	NA	NA	NA	NA
205134980044_R08C01	1	9.04384	1	FALSE	-5.2932	FALSE	23	2	0.812209	0.652763	1	SRM	40842	44143	NA	0	2870	38	NA	NA	54	NA	NA	NA	NA	19	1	21	17	11	0	1	0	1	2	1	mo_______._____.fa_________._____	0	0	1	0	0	0	0	0	1	0	1	0
205134980045_R01C01	1	8.59452	1	FALSE	-5.37303	FALSE	19	2	0.233028	0.767117	1	SRM	41006	44143	NA	0	3310	38	NA	NA	100	NA	NA	NA	NA	5	3	12	12	3	0	1	0	1	2	1	mo______.____._______	1	1	0	0	0	0	0	0	2	0	1	1
205134980045_R02C01	0	2.19726	1	FALSE	-5.28732	FALSE	106	1	0.16728	0.902821	0	NA	43264	44066	td_58	1	NA	NA	NA	NA	NA	106	110	102	NA	12	0	NA	NA	NA	NA	NA	NA	NA	NA	NA	NA	NA	NA	NA	NA	NA	NA	NA	NA	NA	NA	NA	NA
205134980045_R03C01	1	8.2274	1	FALSE	-5.24463	FALSE	14	2	1.19665	0.646097	1	SRM	41140	44143	NA	0	3302	40	NA	NA	92	NA	NA	NA	NA	12	1	16	12	12	0	0	0	1	1	0	fa____	0	1	0	0	0	0	0	0	1	0	1	0
205134980045_R04C01	0	3.19726	1	FALSE	-5.30135	FALSE	107	1	0.634005	0.911963	0	NA	42899	44066	td_61	1	NA	NA	NA	NA	NA	96	81	104	NA	19	0	15	13	NA	NA	NA	NA	NA	NA	NA	NA	NA	NA	NA	NA	NA	NA	NA	NA	NA	NA	NA	NA
205134980045_R06C01	0	4.31781	1	FALSE	-5.28418	FALSE	109	1	0.494836	0.779796	0	NA	42490	44066	NA	1	NA	NA	NA	NA	NA	112	122	104	NA	14	0	13	13	NA	NA	NA	NA	NA	NA	NA	NA	NA	NA	NA	NA	NA	NA	NA	NA	NA	NA	NA	NA
205134980045_R08C01	0	2.16986	1	FALSE	-5.34613	FALSE	110	1	-0.196438	0.949339	0	NA	43358	44150	td_70	0	NA	NA	NA	NA	NA	115	96	131	NA	7	0	NA	NA	NA	NA	NA	NA	NA	NA	NA	NA	NA	NA	NA	NA	NA	NA	NA	NA	NA	NA	NA	NA
[truncated: 55 more columns]
